# Supplementary material for: Accuracy of long-term volunteer water monitoring data: A multiscale analysis from a statewide citizen science program
Source: PLoS One. 2020 Jan 29;15(1):e0227540. doi: 10.1371/journal.pone.0227540 (PMC6988940; doi:10.1371/journal.pone.0227540)
Supplement: S1 Data — (ZIP) [file pone.0227540.s001.zip]

Archive with 1 entries (1 files):
- TCEQ_CRP_Data_All_Basins.url
